# Supplementary material for: Postoperative and postdischarge nausea and vomiting following ambulatory eye, head, and neck surgeries: a retrospective cohort study comparing incidence and associated factors
Source: Perioper Med (Lond). 2024 Jan 20;13:3. doi: 10.1186/s13741-024-00360-4 (PMC10800056; doi:10.1186/s13741-024-00360-4)
Supplement: Supplementary file 1 — Additional file 1: Supplementary Table 1. Summary Statistics: Patient and Operative Factors by N/V Status. Supplementary Table 2. Multivariable Adjusted Odds Ratios. Supplementary Table 3. Binary Logistic Regression for PDNV vs No PDNV. [file 13741_2024_360_MOESM1_ESM.xlsx]

## Sheet: Supplementary Table 1
Supplementary Table 1. Summary Statistics: Patient and Operative Factors by N/V Status
	No N/V (n=8415)	PONV only (n=1333)	PDNV only (n=317)	PONV & PDNV (n=166)
Patient Characteristics
Age (years)	51.5 ± 17.8	47.7 ± 16.2	47.4 ± 17.5	46.3 ± 16.1
Male Sex	4265 (50.7)	449 (33.7)	118 (37.2)	50 (30.1)
ASA
1	1375 (16.3)	287 (21.5)	65 (20.5)	39 (23.5)
2	5824 (69.2)	903 (67.7)	214 (67.5)	111 (66.9)
3	1216 (14.5)	143 (10.7)	38 (12)	16 (9.6)
Body Mass Index (kg/m2)	27.2 ± 5.6	27.3 ± 5.8	26.6 ± 5.4	26.3 ± 5.3
Current smoker	789 (9.4)	91 (6.8)	23 (7.3)	8 (4.8)
Service
Otolaryngology	6672 (79.3)	1165 (87.4)	261 (82.3)	146 (88)
Opthalmology	1743 (20.7)	168 (12.6)	56 (17.7)	20 (12)
Anesthesia Characteristics
Total anesthesia time (minutes)	117.8 ± 61.4	135.8 ± 70.6	114.2 ± 62	130.5 ± 75.5
Inhalational time (minutes)	56.9 ± 59.9	88.7 ± 75	59.4 ± 63.2	87.9 ± 81.5
Nitrous time (minutes)	6.7 ± 22.6	12.9 ± 34.5	7.3 ± 25.8	10.6 ± 30.4
Propofol-only TIVA	1291 (15.3)	83 (6.2)	28 (8.8)	5 (3.0)
Intraoperative MME	20.7 ± 19.2	24.5 ± 19.8	23.3 ± 18.9	27.1 ± 19.0
Any intraoperative opioid use	6154 (73.1)	1106 (83.0)	255 (80.4)	151 (91.0)
Number of prophylactic antiemetics used
0	182 (2.2)	22 (1.7)	6 (1.9)	2 (1.2)
1	1237 (14.7)	193 (14.5)	40 (12.6)	21 (12.7)
2	6215 (73.9)	900 (67.5)	239 (75.4)	121 (72.9)
3	781 (9.3)	218 (16.4)	32 (10.1)	22 (13.3)
Statistics are described as mean + SD or n cases(%). The number of prophylactic antiemetics used variable does not include promethazine due to the limited number of patients who received it pre-PACU (n=4). Abbreviations: N/V, Nausea/Vomiting; PONV, Postoperative Nausea/Vomiting; PDNV, Postdischarge Nausea/Vomiting; ASA, American Society of Anesthesiologists; TIVA, Total intravenous anesthesia; MM…

## Sheet: Supplementary Table 2
Supplementary Table 2. Multivariable Adjusted Odds Ratios
	PONV vs. no NV		PDNV vs. no NV		PONV & PDNV vs. no NV
Comparison	AOR (95% CI)	p-value	AOR (95% CI)	p-value	AOR (95% CI)	p-value
Patient Characteristics
Age (per 1 year increase)	0.99 (0.99, 0.99)	<0.001	0.99 (0.98, 0.99)	<0.001	0.98 (0.98, 0.99)	0.003
Male Sex	0.44 (0.39, 0.5)	<0.001	0.56 (0.44, 0.71)	<0.001	0.37 (0.26, 0.52)	<0.001
ASA
2 vs 1	0.8 (0.68, 0.94)	0.008	0.97 (0.71, 1.32)	0.838	0.86 (0.58, 1.29)	0.475
3 vs 1	0.76 (0.59, 0.98)	0.031	1.03 (0.65, 1.63)	0.897	0.85 (0.44, 1.63)	0.622
3 vs 2	0.95 (0.78, 1.16)	0.612	1.06 (0.74, 1.53)	0.738	0.98 (0.57, 1.7)	0.95
Body Mass Index (per 1 kg/m2 increase)	1.01 (1, 1.02)	0.06	0.99 (0.97, 1.01)	0.179	0.98 (0.95, 1.01)	0.121
Current smoker	0.71 (0.56, 0.9)	0.005	0.78 (0.5, 1.2)	0.254	0.5 (0.25, 1.03)	0.062
Otolaryngology service ( vs. ophthalmology)	1.25 (1.04, 1.49)	0.018	0.94 (0.69, 1.28)	0.702	1.17 (0.72, 1.9)	0.527
Anesthesia Characteristics
Total anesthesia time (per 1 minute increase)	1 (1, 1)	0.977	1 (1, 1)	0.454	1 (0.99, 1)	0.389
Inhalational time (per 1 minute increase)	1.01 (1.01, 1.01)	<0.001	1 (1, 1)	0.692	1.01 (1, 1.01)	<0.001
Nitrous time (per 1 minute increase)	1.01 (1, 1.01)	<0.001	1 (1, 1.01)	0.466	1 (1, 1.01)	0.061
Propofol-only TIVA	0.72 (0.55, 0.95)	0.02	0.57 (0.36, 0.92)	0.021	0.37 (0.14, 0.98)	0.045
Opioid use (per 1 MME increase)	1 (1, 1.01)	0.092	1 (1, 1.01)	0.25	1.01 (1, 1.02)	0.064
Number of prophylactic antiemetics used
1 vs. 0	1.07 (0.66, 1.73)	0.777	0.89 (0.37, 2.14)	0.798	1.24 (0.29, 5.38)	0.773
2 vs. 0	0.83 (0.52, 1.32)	0.431	0.97 (0.42, 2.23)	0.943	1.17 (0.28, 4.81)	0.831
3 vs. 0	1.17 (0.72, 1.89)	0.531	0.8 (0.32, 1.96)	0.619	1.12 (0.26, 4.88)	0.882
Variable related to antiemetic and opioid drug use include drugs administered pre-PACU. The number of prophylactic antiemetics used variable does not include promethazine due to the limited number of patients who received it pre-PACU (n=4). Abbreviations: N/V, Nausea/Vomiting; PONV, Postoperative Nausea/Vomiting; PDNV, Postdischarge Nausea/Vomiting; AOR, Adjusted odds ratio; ASA, American Society…

## Sheet: Supplementary Table 3
Supplementary Table 3: Binary Logistic Regression for PDNV vs No PDNV
	Outcome: PDNV vs. no PDNV
Comparison	AOR (95% CI)	p-value
Patient Characteristics
Age (per 1 year increase)	0.99 (0.98, 1)	0.002
Male Sex	0.63 (0.51, 0.77)	<0.001
ASA
2 vs 1	1 (0.78, 1.28)	0.998
3 vs 1	1.03 (0.7, 1.51)	0.878
3 vs 2	1.03 (0.76, 1.4)	0.848
Body Mass Index (per 1 kg/m2 increase)	0.98 (0.96, 1)	0.012
Current smoker	0.74 (0.5, 1.07)	0.11
Otolaryngology service ( vs. ophthalmology)	0.87 (0.66, 1.14)	0.301
Pre/Intraoperative Anesthesia Characteristics
Total anesthesia time (per 1 minute increase)	1 (1, 1)	0.252
Inhalational time (per 1 minute increase)	1 (1, 1)	0.808
Nitrous time (per 1 minute increase)	1 (1, 1)	0.884
Propofol-only TIVA	0.62 (0.41, 0.94)	0.025
Pre/IntraoperativePACU Anesthesia Characteristics
PACU phase 1 time (per 1 minute increase)	1 (1, 1)	0.919
PACU phase 2 time (per 1 minute increase)	1 (1, 1)	<0.001
Number of antiemetics used
1 vs. 0	0.95 (0.4, 2.23)	0.9
2 vs. 0	0.98 (0.43, 2.24)	0.957
Scopolamine use
Scopolamine used with promethazine	0.35 (0.14, 0.88)	0.026
Scopolamine used without promethazine	0.79 (0.58, 1.06)	0.119
Opioid use (per 1 MME increase)	1.01 (1, 1.01)	<0.001
PONV	2.67 (2.15, 3.3)	<0.001
Variables related to antiemetic and opioid drug use include all drugs administered intraoperatively and in the PACU. Abbreviations: N/V, Nausea/Vomiting; PONV, Postoperative Nausea/Vomiting; PDNV, Postdischarge Nausea/Vomiting; AOR, Adjusted odds ratio; ASA, American Society of Anesthesiologists; TIVA, Total intravenous anesthesia; MME, Morphine Milligram Equivalents
